# Supplementary material for: Identification of SARS-CoV-2 Mpro inhibitors containing P1’ 4-fluorobenzothiazole moiety highly active against SARS-CoV-2
Source: Nat Commun. 2023 Feb 25;14:1076. doi: 10.1038/s41467-023-36729-0 (PMC9958325; doi:10.1038/s41467-023-36729-0)
Supplement: Supplementary file 4 — Source Data [file 41467_2023_36729_MOESM4_ESM.xlsx]

## Sheet: Table 1
EC50	5h	TKB125	TKB0198	TKB0245	TKB0248	Nirmatrelvir
1	2.7	1.7	0.13	0.04	0.31	1.09
2	3.2	1.51	0.3	0.02	0.23	0.7
3	2	3.16	0.4	0.05	0.24	1.15
4	2.5	0.9	0.26	0.015	0.12	0.83
Average	2.6	1.8175	0.2725	0.03125	0.225	0.9425
SD	0.496655	0.957858	0.111766	0.0165202	0.0785281	0.213131
EC95	5h	TKB125	TKB0198	TKB0245	TKB0248	Nirmatrelvir
1	9.47	8.28	0.856	0.59	0.89	8.01
2	9.68	8.91	0.86	0.09	0.81	9.89
3	9.72	7.98	0.8	0.55	0.885	6.31
4	9	8.38	0.82	0.89	0.9	7.05
Average	9.4675	8.3875	0.834	0.53	0.87125	7.815
SD	0.330391	0.387589	0.0289367	0.330252	0.0413068	1.54854
IC50	5h	TKB125	TKB0198	TKB0245	TKB0248	Nirmatrelvir
1	0.0778504	0.0281807	0.023	0.00518554	0.0471543	0.00874887
2	0.0534432	0.0396336	0.036	0.00873326	0.0621522	0.0135559
3	0.25	0.0340516	0.010147	0.00774264	0.112852	0.0162316
Average	0.127098	0.0339553	0.023049	0.00722048	0.0740529	0.0128455
SD	0.107134	0.00572704	0.0129266	0.00183059	0.0344278	0.00379162
IC95	5h	TKB125	TKB0198	TKB0245	TKB0248	Nirmatrelvir
1	1.68	0.884406	1.07	0.096	12	1
2	0.86	1.47643	0.6	0.213	2	0.5
3	2	0.70482	0.59	0.1	4	0.8
Average	1.51333	1.02188	0.753333	0.136333	6	0.766667
SD	0.587991	0.403757	0.274287	0.0664254	5.2915	0.251661
PK profiles
Time (min)	TKB0245	TKB0245	TKB0245		Time (hr)	TKB0245	TKB0245	TKB0245
	#1 (i.v, ng/ml)	#2 (i.v., ng/ml)	#3 (i.v., ng/ml)			#1 (i.v, µg/ml)	#2 (i.v., µg/ml)	#3 (i.v., µg/ml)
0	0	0	0		0	0	0	0
10	8436.5	8433.5	10627.1		0.17	8.44	8.43	10.63
60	2816	2507.3	3230		1	2.82	2.51	3.23
240	47	52.3	95		4	0.05	0.05	0.09
480	10.4	14.8	20		8	0.01	0.01	0.02
1440	13.6	11.6	12.4		24	0.01	0.01	0.01
	ng/ml	ng/ml	ng/ml			µg/ml	µg/ml	µg/ml
Time (min)	TKB0245	TKB0245	TKB0245		Time (hr)	TKB0245	TKB0245	TKB0245
	#1 (p.o., ng/ml)	#2 (p.o., ng/ml)	#3 (p.o., ng/ml)			#1 (p.o., µg/ml)	#2 (p.o., µg/ml)	#3 (p.o., µg/ml)
0	0	0	0		0	0	0	0
10	914.5	1553.1	2872.3		0.17	0.91	1.55	2.87
60	1278.1	1343.7	1794.3		1	1.28	1.34	1.79
240	152.9	98.8	128.8		4	0.15	0.1	0.13
480	41.6	34.4	32.8		8	0.04	0.03	0.03
1440	26	21.9	27.9		24	0.03	0.02	0.03
	ng/ml	ng/ml	ng/ml			µg/ml	µg/ml	µg/ml
Time (min)	TKB0248	TKB0248	TKB0248		Time (hr)	TKB0248	TKB0248	TKB0248
	#1 (i.v, ng/ml)	#2 (i.v., ng/ml)	#3 (i.v., ng/ml)			#1 (i.v, µg/ml)	#2 (i.v., µg/ml)	#3 (i.v., µg/ml)
0	0	0	0		0	0	0	0
10	8186.6	8038.7	9327.7		0.17	8.19	8.04	9.33
60	3193.2	4290.6	4927		1	3.19	4.29	4.93
240	955	1072.2	1659.6		4	0.96	1.07	1.66
480	290	301.5	497.6		8	0.29	0.3	0.5
1440	13.9	20.8	20		24	0.01	0.02	0.02
	ng/ml	ng/ml	ng/ml			µg/ml	µg/ml	µg/ml
Time (min)	TKB0248	TKB0248	TKB0248		Time (hr)	TKB0248	TKB0248	TKB0248
	#1 (p.o., ng/ml)	#2 (p.o., ng/ml)	#3 (p.o., ng/ml)			#1 (p.o., µg/ml)	#2 (p.o., µg/ml)	#3 (p.o., µg/ml)
0	0	0	0		0	0	0	0
10	803.8	639.6	800.1		0.17	0.8	0.64	0.8
60	2400.6	1592.1	1781.9		1	2.4	1.59	1.78
240	1886.1	944.6	788.3		4	1.89	0.94	0.79
480	645.5	263.6	711		8	0.65	0.26	0.71
1440	66.2	80.3	54.4		24	0.07	0.08	0.05
	ng/ml	ng/ml	ng/ml			µg/ml	µg/ml	µg/ml
Time (min)	Nirmatrelvir	Nirmatrelvir	Nirmatrelvir		Time (hr)	Nirmatrelvir	Nirmatrelvir	Nirmatrelvir
	#1 (i.v, ng/ml)	#2 (i.v., ng/ml)	#3 (i.v., ng/ml)			#1 (i.v, µg/ml)	#2 (i.v., µg/ml)	#3 (i.v., µg/ml)
0	0	0	0		0	0	0	0
10	4248.9	5525.9	4420.7		0.17	4.25	5.53	4.42
60	343.7	305.4	496.6		1	0.34	0.31	0.5
240	10	10.6	46.3		4	0.01	0.01	0.05
480	2.2	1.3	2.2		8	0	0	0
1440	0.2	0.2	0.9		24	0	0	0
	ng/ml	ng/ml	ng/ml			µg/ml	µg/ml	µg/ml
Time (min)	Nirmatrelvir	Nirmatrelvir	Nirmatrelvir		Time (hr)	Nirmatrelvir	Nirmatrelvir	Nirmatrelvir
	#1 (p.o., ng/ml)	#2 (p.o., ng/ml)	#3 (p.o., ng/ml)			#1 (p.o., µg/ml)	#2 (p.o., µg/ml)	#3 (p.o., µg/ml)
0	0	0	0		0	0	0	0
10	1603.1	889.5	980.6		0.17	1.6	0.89	0.98
60	653.1	318.8	407		1	0.65	0.32	0.41
240	47.2	34.6	30.7		4	0.05	0.03	0.03
480	4.4	7.4	18.7		8	0	0.01	0.02
1440	0.6	0.6	0.5		24	0	0	0
	ng/ml	ng/ml	ng/ml			µg/ml	µg/ml	µg/ml

## Sheet: Table 2
EC50	Nirmatrelvir	TKB0245	TKB0248
1	1.09	0.04	0.31
2	0.7	0.02	0.23
3	1.15	0.05	0.24
4	0.83	0.015	0.12
Average	0.9425	0.03125	0.225
SD	0.213131	0.0165202	0.0785281
EC50	Nirmatrelvir	TKB0245	TKB0248			α
1	1.98	0.09	0.3
2	2.53958	0.0200081	0.300395
3	1.42083	0.0158489	0.298796
Average	1.98014	0.0419523	0.29973
SD	0.559375	0.0416624	0.000833052
EC50	Nirmatrelvir	TKB0245	TKB0248			β
1	1.56	0.03	0.29
2	1.70125	0.0190288	0.291001
3	1.23285	0.0360428	0.281541
Average	1.49803	0.0283572	0.287514
SD	0.240273	0.00862512	0.00519717
EC50	Nirmatrelvir	TKB0245	TKB0248			γ
1	2.5	0.01	0.23
2	2.19839	0.0581835	0.287884
3	2.78256	0.1	0.165387
Average	2.49365	0.0560612	0.227757
SD	0.292135	0.0450375	0.0612795
EC50	Nirmatrelvir	TKB0245	TKB0248			δ
1	1.51	0.03	0.27
2	1.41613	0.0275725	0.310995
3	1.57087	0.0335982	0.239743
Average	1.499	0.0303902	0.27358
SD	0.0779556	0.00303173	0.0357604
EC50	Nirmatrelvir	TKB0245	TKB0248			κ
1	1.65	0.02	0.18
2	2.26814	0.019244	0.215443
3	1.05545	0.02243	0.145422
Average	1.65786	0.020558	0.180288
SD	0.606384	0.00166469	0.0350117
EC50	Nirmatrelvir	TKB0245	TKB0248			ο
1	1.1	0.01	0.29			BA1
2	1.06	0.007	0.235394
3	0.98	0.0242446	0.319927
Average	1.04667	0.0137482	0.281773
SD	0.061101	0.00921309	0.0428627
EC50	Nirmatrelvir	TKB0245	TKB0248			ο
1	1.23	0.06	0.15			BA2
2	1.12	0.032	0.31
3	1.37	0.044	0.17
Average	1.24	0.0453333	0.21
SD	0.1253	0.0140475	0.087178
EC50	Nirmatrelvir	TKB0245	TKB0248			ο
1	0.9988	0.0161139	0.067068			BA5
2	0.988	0.0246543	0.08005
3	1.25427	0.015619	0.0650174
Average	1.08036	0.0187957	0.0707118
SD	0.150709	0.00507969	0.00815185
EC50	Nirmatrelvir	TKB0245	TKB0248			ο
1	0.83	0.055	0.43			BA2.75
2	0.97	0.049	0.32
3	1.1	0.044	0.25
Average	0.966667	0.0493333	0.43
SD	0.135031	0.00550757	0.0907377

## Sheet: Table 3
EC50	TKB0245	TKB0248	Nirmatrelvir	Ensitrelvir	Molnupiravir	Cell line
1	0.04	0.31	1.09	0.045	0.27	VeroE6
2	0.02	0.23	0.7	0.127	0.33
3	0.05	0.24	1.47	0.156	0.38
4	0.015	0.12	0.83	0.098	0.42
Average	0.03125	0.225	1.0225	0.1065	0.35
SD	0.0165202	0.0785281	0.339546	0.0473462	0.0648074
EC50	TKB0245	TKB0248	Nirmatrelvir			Cell line
1	0.0014	0.023	0.022			VeroE6 with CP100356
2	0.00237	0.065	0.027
3	0.0009	0.017	0.025
Average	0.00155667	0.035	0.0246667
SD	0.000747418	0.0261534	0.00251661
EC50	TKB0245	TKB0248	Nirmatrelvir	Ensitrelvir	Molnupiravir	Cell line
1	0.014	0.23	0.3	0.211	0.27	HeLa-AEC2-TMPRSS2
2	0.03	0.08	0.2	0.23	0.3
3	0.02	0.17	0.21	0.17	0.4
Average	0.0213333	0.16	0.236667	0.203667	0.323333
SD	0.0080829	0.0754983	0.0550757	0.0306649	0.0680686
EC50	TKB0245	TKB0248	Nirmatrelvir			Cell line
1	0.003	0.2	0.02			A549-AEC2-TMPRSS2
2	0.00246693	0.204108	0.017378
3	0.00278256	0.19307	0.0147983
Average	0.00274983	0.199059	0.0173921
SD	0.000268038	0.00557874	0.00260086

## Sheet: Figure 1
VeroE6					Hela ACE2 TMPRSS2
pmol(total)	Nirmatrelvir				pmol(total)	Nirmatrelvir
	10uM	50uM	100uM			10uM	50uM	100uM
1	0	0.0349985	0.114046		1	0.508792	1.51836	3.04939
2	0	0.0431228	0.115718		2	0.504123	2.08007	4.59218
avg	0	0.0390607	0.114882		avg	0.506458	1.79922	3.82079
	TKB-0245					TKB-0245
	10uM	50uM	100uM			10uM	50uM	100uM
1	0.23032	2.28525	1.96525		1	0.636015	4.58499	8.31218
2	0.243618	0.844637	2.3303		2	0.570083	3.74925	9.38751
avg	0.236969	1.56494	2.14777		avg	0.603049	4.16712	8.84984
	TKB-0248					TKB-0248
	10uM	50uM	100uM			10uM	50uM	100uM
1	72.2248	175.997	227.542		1	295.283	643.805	605.189
2	49.198	200.599	295.549		2	296.151	497.635	656.496
avg	60.7114	188.298	261.546		avg	295.717	570.72	630.843

## Sheet: Figure 2
A
lung
Virus	mouse ID	treatment	sampling	g	plaque number	dilution	pfu/ml	pfu/g	log pfu/g	ave	stdev
NC928-2N/Omicron_BA.1	1	Vehicle	day2	0.158	11	3	110000	696203	5.84274	5.17195	1.07183
	2			0.173	29	3	290000	1.6763e+06	6.22435
	3			0.223	14	1	1400	6278.03	3.79782
	4			0.165	30	1	3000	18181.8	4.25964
	5			0.184	10	3	100000	543478	5.73518
	6	TKB245		0.152	23	0	230	1513.16	3.17988	2.95452	0.223413
	7			0.16	8	0	80	500	2.69897
	8			0.158	10	0	100	632.911	2.80134
	9			0.164	13	0	130	792.683	2.8991
	10			0.173	27	0	270	1560.69	3.19332
	21	Vehicle	day3	0.162	34	1	3400	20987.7	4.32196	5.16153	1.11702
	22			0.155	56	1	5600	36129	4.55786
	23			0.174	39	3	390000	2.24138e+06	6.35052
	24			0.18	27	1	2700	15000	4.17609
	25			0.131	33	3	330000	2.51908e+06	6.40124
	26	TKB245		0.164	19	1	1900	11585.4	4.06391	3.54708	0.841132
	27			0.125	4	0	40	320	2.50515
	28			0.157	6	2	6000	38216.6	4.58225
	29			0.12	10	0	100	833.333	2.92082
	30			0.152	7	1	700	4605.26	3.66325
UW-5250/Delat	11	Vehicle	day2	0.181	17	5	17000000	9.39227e+07	7.97277	7.45563	0.601351
	12			0.205	16	4	1600000	7.80488e+06	6.89237
	13			0.195	11	5	11000000	5.64103e+07	7.75136
	14			0.171	9	4	900000	5.26316e+06	6.72125
	15			0.195	17	5	17000000	8.71795e+07	7.94041
	16	TKB245		0.192	15	3	150000	781250	5.89279	6.23988	0.507908
	17			0.174	17	3	170000	977011	5.9899
	18			0.119	24	3	240000	2.01681e+06	6.30466
	19			0.215	27	4	2700000	1.25581e+07	7.09893
	20			0.171	14	3	140000	818713	5.91313
	31	Vehicle	day3	0.16	15	4	1500000	9375000	6.97197	7.18315	0.216524
	32			0.17	45	4	4500000	2.64706e+07	7.42276
	33			0.152	22	4	2200000	1.44737e+07	7.16058
	34			0.138	13	4	1300000	9.42029e+06	6.97406
	35			0.152	37	4	3700000	2.43421e+07	7.38636
	36	TKB245		0.142	6	4	600000	4.22535e+06	6.62586	6.88779	0.480003
	37			0.136	19	4	1900000	1.39706e+07	7.14521
	38			0.158	30	3	300000	1.89873e+06	6.27846
	39			0.111	8	4	800000	7.20721e+06	6.85777
	40			0.147	5	5	5000000	3.40136e+07	7.53165
B
lung
Virus	mouse ID	treatment	sampling	g	plaque number	dilution	pfu/ml	pfu/g	log pfu/g	ave	stdev
NC928-2N/Omicron_BA.1	1	Vehicle	day2	0.191	12	3	120000	628272	5.79815	5.71426	0.360854
	2			0.198	14	3	140000	707071	5.84946
	3			0.19	20	3	200000	1.05263e+06	6.02228
	4			0.154	10	3	100000	649351	5.81248
	5			0.22	27	2	27000	122727	5.08894
	6	TKB248		0.186	10	2	10000	53763.4	4.73049	4.60216	0.516381
	7			0.159	18	2	18000	113208	5.05388
	8			0.195	25	2	25000	128205	5.10791
	9			0.183	20	1	2000	10929	4.03858
	10			0.183	22	1	2200	12021.9	4.07997
	21	Vehicle	day3	0.243	25	3	250000	1.02881e+06	6.01233	6.13004	0.480902
	22			0.111	33	3	330000	2.97297e+06	6.47319
	23			0.133	42	3	420000	3.15789e+06	6.4994
	24			0.157	33	3	330000	2.10191e+06	6.32261
	25			0.159	35	2	35000	220126	5.34267
	26	TKB248		0.168	40	2	40000	238095	5.37675	4.83606	0.495715
	27			0.157	19	2	19000	121019	5.08285
	28			0.181	13	2	13000	71823.2	4.85626
	29			0.181	12	2	12000	66298.3	4.8215
	30			0.154	17	1	1700	11039	4.04293
NCD1288/Omicron_BA.2	11	Vehicle	day2	0.141	27	2	27000	191489	5.28214	6.05575	0.575036
	12			0.177	11	4	1100000	6.21469e+06	6.79342
	13			0.144	37	3	370000	2.56944e+06	6.40984
	14			0.197	14	3	140000	710660	5.85166
	15			0.183	16	3	160000	874317	5.94167
	16	TKB248		0.201	12	3	120000	597015	5.77599	5.5725	0.849108
	17			0.157	17	3	170000	1.0828e+06	6.03455
	18			0.17	22	1	2200	12941.2	4.11197
	19			0.188	35	3	350000	1.8617e+06	6.26991
	20			0.171	8	3	80000	467836	5.67009
	31	Vehicle	day3	0.173	21	3	210000	1.21387e+06	6.08417	6.08546	0.182754
	32			0.152	33	3	330000	2.17105e+06	6.33667
	33			0.144	22	3	220000	1.52778e+06	6.18406
	34			0.158	13	3	130000	822785	5.91529
	35			0.161	13	3	130000	807453	5.90712
	36	TKB248		0.155	16	2	16000	103226	5.01379	4.9348	0.561848
	37			0.191	43	2	43000	225131	5.35244
	38			0.171	11	2	11000	64327.5	4.8084
	39			0.19	21	1	2100	11052.6	4.04347
	40			0.175	50	2	50000	285714	5.45593

## Sheet: Supple. Figure 1
against human Cathepsin		% inhibition
µM	TKB245			TKB248			Nirmatrelvir			Cathepsin L inhibitor/FF-FMK			IC50	Cathepsin
16.6	21.1326	17.6611	11.0896	10.3453	15.2677	19.1834	3.78568	14.0918	10.1834	99.9553	99.0234	100.023	1	0.00262268
3.3	9.14164	0	2.21673	3.87366	0.199697	5.00953	3.51777	0	2.00953	99.7789	99.782	99.782	2	0.00279712
0.6	0	2.5149	0	0.775407	0	0	0	0	0	98.8112	98.8499	98.8499	3	0.00250881
0.13	1.76848	0	0	0	0	0	0	0	0	93.8721	94.8564	95.8564	Average	0.00264287
0.0266	0	0	0.897912	0	0	0	0	0	0	77.0946	80.3037	81.3037	SD	0.000118566
0.0053	0	0	0	0	0	0	0	0	0	58.2277	58.5989	59.5989
0.00106	0	0	0	0	0	0	0	0	0	39.8315	40.7898	42.7898
against humanCalpain		%inhibition
µM	TKB245			TKB248			Nirmatrelvir			Calpain inhibitor/B27-WT			IC50	Calpain
2	9.6344	1.81301	1.81301	1	14.3093	1	0.329637	1	9.6344	99.5565	94.8607	95.8607	1	0.04871
0.4	0	0	0	0	0	0	0	0	0	92.8828	95.7782	95.7782	2	0.0545394
0.08	0	0	0	0	0	0	0	0	0	66.5868	58.4957	58.4957	3	0.0545394
0.016	0	0	0	0	0	0	0	0	0	12.7809	22.8049	22.8049	Average	0.0525963
0.0032	0	0	0	0	0	0	0	0	0	0	0	0	SD	0.00274802
0.00064	0	0	0	0	0	0	0	0	0	0	0	0
0.000128	0	0	0	0	0	0	0	0	0	0	0	0

## Sheet: Supple. Figure 2
A	Plasma concentration		ng/mL	P.O.
Tim: hr:min:se	TKB245			TKB248			Nirmatrelvir
0:10:00	914.5	1553.1	2872.3	803.8	639.6	800.1	1603.1	889.5	980.6
1:00:00	1278.1	1343.7	1794.3	2400.6	1592.1	1781.9	653.1	318.8	407
4:00:00	152.9	98.8	128.8	1886.1	944.6	788.3	47.2	34.6	30.7
8:00:00	41.6	34.4	32.8	645.5	263.6	711	4.4	7.4	18.7
24:00:00	26	21.9	27.9	66.2	80.3	54.4	0.6	0.6	0.5
mouse ID	1	2	3	4	5	6	7	8	9
B	Plasma concentration		ng/mL
Tim: hr:min:se	TKB245 p.o.			TKB245 i.v.
0:10:00	914.5	1553.1	2872.3	8436.5	8433.5	10627.1
1:00:00	1278.1	1343.7	1794.3	2816	2507.3	3230
4:00:00	152.9	98.8	128.8	47	52.3	95
8:00:00	41.6	34.4	32.8	10.4	14.8	20
24:00:00	26	21.9	27.9	13.6	11.6	12.4
D	Plasma concentration		ng/mL
Tim: hr:min:se	TKB245 p.o.		TKB245 i.p.
0:15:00	2364.3	2687.4	2668.3	2238.1
0:30:00	1166.3	1190.4	3133.7	2371.5
1:00:00	996.3	364	2858.4	2037.7
2:00:00	332.6	293.3	528.9	789.1
4:00:00	7.4	64.5	46.8	71.9

## Sheet: Supple. Figure 3
A
Day	Vehicle										TKB245
0	30	35.5	28.8	30.9	33.2	32.6	29.8	34.6	32.5	29.4	29.6	28.8	31.5	30.6	31.6	28.6	29.7	31.2	28.6	29.5
1	29.6	35.1	28.9	31.9	33.2	31.7	30.1	35.1	32.5	28.2	29.4	29.1	31.8	30.6	32.3	28	30.9	31.1	29.4	30.2
2	30.3	35	27.8	31.1	32	32.2	29.6	35.5	33	29.8	29.3	27.6	31.9	31.9	33.9	28.5	30	31.2	29	29.7
3						32.4	29.9	34.8	33	29.3						28.3	29.8	31.5	29.2	30.5
	SARS-CoV-2UW-5250Delta
Day	Vehicle										TKB245
0	29	34.5	33.8	31.2	30.2	27.5	30	29.5	29.4	28.7	26.7	31.7	26	31.2	26.8	29.5	28	33.5	26.8	30.2
1	28.4	34.4	34.4	31.4	30.5	28.1	30.2	30	29.1	29.1	27.1	32.1	23.7	30.6	26.9	29.3	27.3	33.4	25.9	29.3
2	28.7	34.1	33.3	30.8	29.8	28.1	30.2	29.4	29.2	29	26.1	32.1	25.3	30.4	26.4	28.7	26.1	32.7	26	29.3
3						27	30.4	30.4	29.3	28.9						28.9	26.8	32.9	26.7	28.8
	SARS-CoV-2NC928-2NOmicron_BA.1
Day	Vehicle										TKB248
0	24.6	25.2	26.4	24.7	27.1	24.5	22.9	26.4	26.6	23.3	25.5	22.1	26.3	23.4	20.2	25.7	22.6	25.9	26.7	23.5
1
2	26.1	27.4	27.3	25.9	27.8	24.5	22.9	28.1	28.7	23.5	25.7	25.7	25	26.3	22.9	28	22.7	24.1	24.4	21.3
3						24.5	23.4	28.9	28.8	23.8						29.6	22.9	27.2	24.1	21.1
	SARS-CoV-2NCD1288Omicron_BA.2
Day	Vehicle										TKB248
0	24.4	27.5	24.1	26	25.6	24.7	25.5	25.7	28.1	25	27.6	28.9	23.8	24.4	26.4	22.5	24.8	22.9	25.1	24.6
1
2	25.2	27.6	26.4	26.6	27.2	25.4	26.4	27.1	29	24.7	30.3	29.9	24.1	25.4	28.3	22.9	26.5	23.9	26.6	26.5
3						25.1	26.6	26.5	29.8	25.8						23.5	27.2	25	26.4	27.6

## Sheet: LCMS_parameters
	LC/MS for determination of intracellular concentrations of compounds
	Chromatography
	HPLC	Agilent Technologies 1260 series
	Analytical column	VyDac C18 5 µm particle size column, 1 mm x 150 mm, Avantor
	Injection volume	20 µL
	Mobile phase A	0.1% formic acid(Thermo Scientific)) in water, LC/MS grade,
	Mobile phase B	0.1% formic acid(Thermo Scientific) in acetonitrile(LiChrosolv Merk), LC/MS grade,
	LC flow rate	0.5 ml/min
	Mass spectrometer
	MS	Agilent 6230 mass spectrometer
	Mass analyzer	TOF, Resolution ≥22000 (FWHM, at m/z= 1522 )		https://www.agilent.com/en/product/liquid-chromatography-mass-spectrometry-lc-ms/lc-ms-instruments/time-of-flight-lc-ms/6230b-time-of-flight-tof-lc-ms
	Acquisition parameter of ion source
	Ion source	Dual AJS ESI
	Ion polarity	Positive
	Gas temp	350˚C
	Gas flow	12 l/min
	Nebulizer	55 psi
	Vcap	4000V
	Nozzle Voltage	0V
	Fragmentor	175V
	Skimmer1	65V
	OctopoleRFpeak	750V
	Scan range	m/z100-1000
	Acquisition mode	SIM
	Software
	Post-acquisition analysis	Mass Hunter from Agilent

## Sheet: Figure1_Nirmatrelvir_I.C
	Vero
	Drug	cell count	AUC	AUC-ND	calculated value /20uL	/1x10^6	pmol(total)				AUC
	Nirmatrelvir 10-1	1.08			0	0	0			Nirmatrelvir conc(pmol)std
	Nirmatrelvir 10-2	1.08			0	0	0			0.02	16711
	Nirmatrelvir 50-1	1.06	11487		0.0148394	0.0139994	0.0349985			0.2	157788
	Nirmatrelvir 50-2	1.26	16824		0.0217339	0.0172491	0.0431228			2	1746750
	Nirmatrelvir 100-1	0.94	33194		0.0428813	0.0456184	0.114046			20	15461911
	Nirmatrelvir 100-2	1.08	38697		0.0499903	0.0462873	0.115718			x=y/774090
	No drug	n.d								Nirmatrelvir MW=499.5352
										Nirmatrelvir 1uM(20uL)= 20 pmol
	Hela ACE2 TMPRSS2										AUC
	Drug	cell count	AUC	AUC-ND	calculated value /20uL	/1x10^6	pmol(total)			Nirmatrelvir conc(pmol)std
	Nirmatrelvir 10-1	2.6	21361		0.529144	0.203517	0.508792			0.02	1501
	Nirmatrelvir 10-2	2.6	21165		0.524288	0.201649	0.504123			0.2	12910
	Nirmatrelvir 50-1	2.8	68650		1.70056	0.607344	1.51836			2	91537
	Nirmatrelvir 50-2	2.2	73894		1.83046	0.832029	2.08007			20	806252
	Nirmatrelvir 100-1	3.2	157569		3.90322	1.21976	3.04939			x=y/40369
	Nirmatrelvir 100-2	2.2	163136		4.04112	1.83687	4.59218			Nirmatrelvir MW=499.5352
	No drug	n.d								Nirmatrelvir 1uM(20uL)= 20 pmol

[truncated: 8 more sheets: Figure1_TKB245A_I.C, FIgure1_TKB0248A_I.C, LCMSMS_parameters, TKB245_PO, TKB248_PO, Nirmatrelvir_PO, TKB245_IV. , TKB245_p.o._i.p.ICR]
